# Supplementary material for: Vision-Capable LLMs in Microsurgery: A Blinded Comparison of Two AI Models with Expert Microsurgeons in the Appraisal of 200 Experimental Anastomoses
Source: Med Sci (Basel). 2026 May 2;14(2):235. doi: 10.3390/medsci14020235 (PMC13214809; doi:10.3390/medsci14020235)
Supplement: Supplementary file 1 [file medsci-14-00235-s001.zip]

Archive with 2 entries (2 files):
- Suppl 1 - Prompts and organisation (1).pdf
- Suppl 2 - Excel source - Item description and how to evaluate  (1).xlsx
