# Supplementary material for: Vision-Capable LLMs in Microsurgery: A Blinded Comparison of Two AI Models with Expert Microsurgeons in the Appraisal of 200 Experimental Anastomoses
Source: Med Sci (Basel). 2026 May 2;14(2):235. doi: 10.3390/medsci14020235 (PMC13214809; doi:10.3390/medsci14020235)
Supplement: Supplementary file 1 [file medsci-14-00235-s001.zip › Suppl 2 - Excel source - Item description and how to evaluate (1).xlsx]

## Sheet: Rubric workbook
Nr. Crt	Item name	Item description	Evaluation
0	Name of the picture	Name of the picture is usually a number	The number from the name of the picture attached
1	Number of knots	“Knots are external and not visible. Knots = number of intraluminal stitches/loops (count loop apices; do not count puncture points, thread legs, crossings, or reflections). If loops not separable → Not assessable.”	Number of knots (from 0 to 15) or Not assessable
2	Tension of anastomosis	“Extreme tension if line appears stretched with edge gaping/elongation or marked puckering/strangulation attributable to traction; otherwise no tension. If cannot judge → Not assessable.”	3 options: no tension or extreme tension or Not assessable
3	Backwall / Sidewall catch	With the anastomosis cut longitudinally and laid flat (intimal surface up), for a backwall catch or a sidewall catch, the opened lumen shows a narrowing or skew (one side “pulled in”) instead of a straight, evenly spaced, mirror-image row of bites along both cut edges. When there is a backwall or sidewall catch, the anastomosis does not stay flat on the surface underneath it, it will usually have…	3 options: Present or absent or Not assessable
4	General Bite Size	General bite size: the typical depth and width of tissue captured per stitch, judged on the intimal surface by how far each needle entry/exit sits from the cut edge and how much wall is included. “Good” bite size is uniform and symmetric on both sides: evenly spaced punctures close enough to the edge to achieve clean intima-to-intima contact without edge tearing or pleating. You will assess here …	3 options: Constant or unequal or Not assessable
5	Wide / Large bite	“Wide/large bite = puncture(s) >1.70× farther from the cut edge than the typical (median) bite depth in that image. Count stitches/loops with ≥1 wide/large bite. If cannot judge due to blur/glare/blood/crop → Not assessable.”	Number of knots with this error (from 0 to 15) or Not assessable
6	Tissue overlap	Tissue overlap: intima rides over intima—one cut edge overhangs the other instead of meeting edge-to-edge, creating a step/ledge (double layer) along the suture line. You will assess the tissue overlap in grades, from G0 to G3. G0 is no overlap, G1 is minimal overlap (<15%), G2 is moderate overlap (between 15-30%), G3 is important overlap (>30%)	5 options: G0 (no overlap), G1 (minimal overlap), G2(moderate overlap) or G3(important overlap) or Not assessable
7	Large distance between 2 knots	A “gap” is a segment between two adjacent knots where the edge-to-edge apposition is visibly incomplete and the distance between knots is clearly larger than neighboring intervals (≈ ≥1.5–2× the typical spacing in that image), such that an additional stitch would normally be required.	Number of gaps (from 0 to 15) or Not assessable
8	Partial- thickness bites	Count stitches where the loop does NOT bridge/cross the anastomosis junction (non-bridging loop). Indicators: loop legs stay on one side, loop runs parallel without crossing, or asymmetric non-bridging. Not assessable ONLY if bridging vs non-bridging cannot be judged for most stitches due to blur/glare/blood/crop.	Number of knots with this error (from 0 to 15) or Not assessable
9	Visible tears	Visible tears: macroscopic intimal cracks, usually round, radiating from needle holes or the cut edge, with frayed margins and local gaping.	Number of tears (from 0 to 15) or Not assessable
10	Oblique stitches	Count stitches that are clearly not perpendicular to the local edge (obvious diagonal/longitudinal offset). Do not count mild tilt. If uncertain, count only the most clearly oblique stitch (minimum non-zero). Not assessable if cannot judge due to glare/blur/crop	Number of knots with this error (from 0 to 15) or Not assessable
11	Thread in lumen	Extra free suture/tail in lumen (not part of stitch loops) (ITEM 11) — INTERNAL VIEW RULE - The intraluminal suture loops that form the anastomosis are NORMAL and do NOT count as “thread in lumen”. - “Thread in lumen = Yes” ONLY if there is an EXTRA free suture segment (tail/remnant/loose strand) lying within the lumen that is NOT part of the continuous anastomosis stitch pattern. - Typical “Yes”…	3 options: Yes or no or Not assessable (loops alone = no)
12	Disruption of anastomosis line	Disrupted = anastomosis line does NOT follow a single straight axis (best-fit axis). ‘No’ only if essentially straight (≈ ±10° minimal deviation). Any angulations/zig-zag/waviness beyond that = Yes, even if continuous. If cannot judge due to crop/blur/glare → Not assessable.	3 options: Yes or no or Not assessable

## Sheet: Results
Image_ID	Knots	Tension	Catch	Bite_size	Wide_bites	Overlap_grade	Gaps	Partial_thickness	Tears	Oblique	Thread_in_lumen	Line_disruption	Visibility_notes
													None,Blur,Out of focus,Glare,Blood/occlusion,Cropped,Low contrast,Overexposed,Underexposed
